# Supplementary material for: Intensifying Cyclopentanone Synthesis from Furfural Using Supported Copper Catalysts
Source: ChemSusChem. 2024 Nov 8;18(4):e202401484. doi: 10.1002/cssc.202401484 (PMC11826132; doi:10.1002/cssc.202401484)
Supplement: Supplementary file 2 — Supporting Information [file CSSC-18-e202401484-s002.tex]

\pagestyle{plain}
\vspace*{0.5cm}

\begin{center}
{\huge \textbf{Intensifying cyclopentanone synthesis from furfural using supported copper catalysts}}
\vspace*{0.2cm}


\begin{minipage}{\textwidth}	
    \begin{center}
	Adarsh Patil,\textsuperscript{[a]} Maurik Engelbert van Bevervoorde,\textsuperscript{[a]} Dr. Fernanda Neira d'Angelo*\textsuperscript{[a]} \\
    \item[{[a]}] Sustainable Process Engineering Group, Eindhoven University of Technology, \\ P.O. Box 513, 5600 MB, Eindhoven, The Netherlands\\
    E-mail: m.f.neira.dangelo@tue.nl
    \end{center}
\end{minipage}

\vspace*{0.5cm}

{{\Large \textbf{Supplementary Information}}} \\

\end{center}
\vspace*{1cm}
\tableofcontents
\setcounter{page}{0}
\clearpage
\setcounter{page}{1}
\section{Catalyst characterisation}
\subsection{XRD pattern of calcined and reduced catalysts}
\begin{figure}[H]
    \centering
    \includegraphics[width=\textwidth]{Supplementary figures/XRD_final.png}
    \caption{XRD patterns of the copper catalysts used. Dashed and solid lines indicate calcined and reduced forms, respectively. Figures within parenthesis next to the markers indicate the crystal plane of the respective markers indicated in the top left corner of the image.}
    \label{fig:xrd_calcvsred}
\end{figure}
\subsection{SEM-EDX results}

\begin{table}[H]
    \begin{center}
    \caption{Average measured atomic and weight concentrations of used catalysts with $95$\% confidence interval}
    \label{tab:EDX}
    \begin{tabular}{lccc}
    \toprule
    %p{1.2cm}p{1.8cm}}
    Catalyst & Element & Atomic concentration (\%) & Weight concentration (\%) \\ \midrule
    %& Oxide & Oxide weight concentration (\%)  \\ \hline
    Cu/ZnO-\ce{Al2O3} & Cu & 34.79 $\pm$ 1.57 & 54.08 $\pm$ 1.66  \\  
       & Zn &  14.45 $\pm$ 0.12 & 23.11 $\pm$ 0.15 \\ 
       & Al & 10.85 $\pm$ 1.93 & 7.18 $\pm$ 1.38 \\ 
       & O & 39.92 $\pm$ 0.24 & 15.63 $\pm$ 0.14 \\ 
       & & & \\
    Cu/\ce{ZrO2} & Cu & 18.29 $\pm$ 2.91 & 29.36 $\pm$ 1.84 \\ 
    & Zr & 19.62 $\pm$ 3.24 & 45.21 $\pm$ 3.12 \\ 
    & O & 62.10 $\pm$ 6.15 & 25.43 $\pm$ 4.95 \\ 
       & & & \\
    Cu/MgO-\ce{Al2O3} & Cu & 8.24 $\pm$ 0.14 & 24.00 $\pm$ 0.30 \\ 
    & Mg & 20.03 $\pm$ 0.34 & 21.70 $\pm$ 0.31 \\ 
      & Al & 6.68 $\pm$ 0.02 & 8.10 $\pm$ 0.10 \\
    & O & 64.7 $\pm$ 0.59 & 46.15 $\pm$ 0.65 \\
    \bottomrule
    \end{tabular} 
    \end{center}
\end{table}

\begin{figure}[H]
    \centering
    \includegraphics[width=0.4\textwidth]{Supplementary figures/CMA EDX.png}
    \includegraphics[width=0.4\textwidth]{Supplementary figures/CMA EDX map.png}
    \caption{SEM-EDX surface mapping of Cu/MgO-\ce{Al2O3}}
    \label{fig:EDX CMA}
\end{figure}

\begin{figure}[H]
    \centering
    \includegraphics[width=0.4\textwidth]{Supplementary figures/CZA EDX.png}
    \includegraphics[width=0.4\textwidth]{Supplementary figures/CZA EDX map.png}
    \caption{SEM-EDX surface mapping of Cu/Zn-\ce{Al2O3}}
    \label{fig:EDX CZA}
\end{figure}

\begin{figure}[H]
    \centering
    \includegraphics[width=0.4\textwidth]{Supplementary figures/CZR EDX.png}
    \includegraphics[width=0.4\textwidth]{Supplementary figures/CZR EDX map.png}
    \caption{SEM-EDX surface mapping of Cu/\ce{ZrO2}}
    \label{fig:EDX CZR}
\end{figure}

\subsection{\ce{N2} physisorption}
\begin{figure}[H]
    \centering
    \includegraphics[width = 0.9\textwidth]{Supplementary figures/BET.png}
    \caption{\ce{N2} physisorption isotherms for the catalysts. BET results obtained were after calcination and pre-reduction. The `circle' markers indicate adsorption curve while the `square' markers indicate desorption curve.}
    \label{fig:n2isotherm}
\end{figure}
\begin{figure}[H]
    \centering
    \includegraphics[width = 0.9\textwidth]{Supplementary figures/Pore size.png}
    \caption{Pore size distribution curve for the catalysts using desorption branch of the isotherm.}
    \label{fig:poresize}
\end{figure}

\subsection{Cu surface area using MBI}

\begin{figure}[H]
    \centering
    \includegraphics[width=0.9\textwidth]{Supplementary figures/Copper catalysts MBI solution.png}
    \caption{UV-vis spectrum of 100 $\mu$M MBI solution with and without suspended Cu catalysts overnight. Markers denote duplicate experiments for the same supported catalysts. Green dashed line represents the characteristic wavelength for determination of MBI concentration in the solution.}
    \label{fig:UV-vis_MBIsolution}
\end{figure}

\subsection{\ce{H2}-TPR of supported-Cu catalysts}

\begin{figure}[H]
    \centering
    \includegraphics[width = 0.6\textwidth]{Supplementary figures/H2 TPR.png}
    \caption{\ce{H2}-TPR of supported-Cu catalysts}
    \label{fig:H2TPR}
\end{figure}

\subsection{\ce{NH3}-TPD of H-ZSM5 and Ga-ZSM5 catalysts}

\begin{figure}[H]
    \centering
    \includegraphics[width = 0.6\textwidth]{Supplementary figures/NH3 TPD ZSM5.png}
    \caption{\ce{NH3}-TPD of H-ZSM5 and Ga-ZSM5. Ga-ZSM5 was prepared by ion-exchange of H-ZSM5 with 0.1 M \ce{Ga(NO3)3} aqueous solution at 80\textdegree C over 1 hour. Subsequent drying and calcination of Ga-ZSM5 was done at 80 and 300\textdegree C, respectively.}
    \label{fig:NH3TPD_ZSM5}
\end{figure}

\section{Furfural hydrogenation over supported-Cu catalysts}

\begin{figure}[H]
    \centering
    \includegraphics[width=\textwidth]{Supplementary figures/combined layout single axis intermediates.png}
    \caption{Comparison of different supports on furfural hydrogenation to cyclopentanone using 1 wt\% furfural in water. Conditions: T = 150 - 180 \textdegree C; \unit{P_{total}} = 12 bar; \unit{W_{cat}} = 1 gram; \unit{W_{SiC}} = 3 gram; \unit{Q_{feed}} = 0.1 \unit{mL~min^{-1}}, \unit{Q_{H_2}}= 5 N\unit{mL~min^{-1}}; and WHSV = 0.06 \unit{g_{furfural}~g_{cat}~hr^{-1}}}
    \label{fig:FF_hydrogenation_support_intermediates}
\end{figure}


\section{Furfuryl alcohol rearrangement over acidic catalysts}

\subsection{Catalyst screening for FFA rearrangement to 4H2CP}
\begin{figure}[H]
    \centering
    \includegraphics[width = 0.9\textwidth]{Supplementary figures/FFA rearrangement different supports.png}
    \caption{4H2CP yilds obtained with different catalysts using FFA. Conditions: T = 150\textdegree C, FFA:Catalyst = 10:1 (w:w), Reaction time = 8 minutes.}
    \label{fig:FFA_rearrangement_cat_screen}
\end{figure}
\subsection{Effect of FFA concentration on 4H2CP yield}
\begin{figure}[H]
    \centering
    \includegraphics[width = 0.9\textwidth]{Supplementary figures/150C different concentrations BZ TiO2.png}
    \caption{4H2CP yield for different initial FFA concentrations in water. Conditions: T - 150\textdegree C; Reaction time - 30 minutes; FFA:catalyst - 10:1 (w:w); WHSV = 0.6 \unit{g_{FFA}~g_{cat}^{-1}~hr^{-1}}. Circles and diamond indicate $\beta$-zeolite and TiO$_2$ respectively. \textbf{Note} - All concentrations for $\beta$-zeolite reached complete conversion and yield can be interpreted as selectivity. 65 and 100\% FFA conversion were achieved with TiO$_2$ for 1 and 5 wt.\% respectively.}
    \label{fig:FFA_concentration_effect}
\end{figure}

\section{Assigning carbon loss in furfural hydrogenation to CPO}

\subsection{Furfural degradation over solid catalysts}

\begin{table}[H]
    \begin{center}
    \caption{Furfural degradation with different solid acid catalysts with 1 wt.\% furfural in water.}
    \label{tab:FFdeg}
    \begin{tabular}{lcccc}
    \toprule
    Entry & Catalyst & WHSV (\unit{g_{furfural}~g_{cat}^{-1}~hr^{-1}}) & Temperature (\textdegree C) & \ce{X_{furfural}} (\%) \\
    \midrule
    1 & Blank\textsuperscript{[a]} & 0.06 & 160 & 2.1 \\ \\
    2 & \multirow{2}{*}{\ce{ZrO2}} & 0.06 & 150 & 2.1 \\
    3 &   & 0.06 & 160 & 2.8 \\ \\
    4 & \multirow{2}{*}{$\beta$-zeolite (Si:Al - 25)} & 0.06 & 170 & 4.4\\
    5 &  & 0.06 & 180 & 9.4 \\ \\
    6 & \multirow{2}{*}{Cu/ZnO-\ce{Al2O3}} & 0.06 & 170 & 0.4 \\
    7 &  & 0.06 & 180 & 1.1 \\
    \bottomrule
    \end{tabular}
    \end{center}
    \flushleft\footnotesize{\textsf{[a] No catalyst, only inert packing (4 grams SiC)}}
\end{table}

\subsection{Polymeric species from FFA - visualization and structures}
\begin{figure}[H]
    \centering
    \includegraphics[width=0.4\textwidth]{Supplementary figures/Long term FOL hydrogenation sample.jpg}
    \caption{Visual depiction of the reaction sample obtained during the long-term FFA hydrogenation to CPO.}
    \label{fig:long_termFFAtoCPO_sample}
\end{figure}

\begin{figure}[H]
    \centering
    \includegraphics[width = 0.9\textwidth]{Supplementary figures/side products.png}
    \caption{Molecules detected using GC-MS for FFA hydrogenation to CPO. \textbf{NOTE} : Products resulting from CPO self-condensation were detected in trace amounts.}
    \label{fig:side_products}
\end{figure}

\subsection{Solvent screening and protecting species for hydroxyl group on FFA}

\begin{table}[H]
    \begin{center}
    \caption{Effect of co-solvent on conversion of 1 wt.\% FFA in 10 mL aqueous/organic solution at 150\textdegree C over $\beta$-zeolite}
    \label{tab:solventandprotectgroup}
    \begin{tabular}{lcccc}
    \toprule
    Entry & Solvent & \ce{X_{FFA}} (\%) & \ce{\textit{Y}_{4H2CP}} (\%) & Carbon balance (\%) \\
    \midrule
    1 & 50 wt.\% 1,4-dioxane  & 78.6 & 28.1 & 50.3 \\
    2 & 50 wt.\% dimethylsulfoxide& 99.3 & 5.8 & 6.7 \\
    3 & 50 wt.\% dimethylformamide  & 6.1 & 0.6 & 94.4 \\
    4 & 25 wt.\% tetrahydrofuran\textsuperscript{[a]} & 97.4 & 29.6 & 33.0\\
    5 & Hexamethyldisilazane\textsuperscript{[b]} & 22.3 & 0.1 & 77.9 \\
    6 & (3-Aminopropyl)trimethoxysilane\textsuperscript{[b]} & 0.1 & 0 & >99 \\
    \bottomrule
    \end{tabular}
    \end{center}
    \flushleft\footnotesize{\textsf{[a] using flow reactor at 12 bar [b] equimolar amounts of molecule : FFA}}
\end{table}

1,4-dioxane and dimethylsulfoxide (DMSO) are selected based on literature \cite{yang2013conversion,hronec2013influence} and dimethylformamide (DMF) due to its similarity to dimethylsulfoxide. Tetrahydrofuran (THF) was selected due to its ability to enhance selectivity of similar reactions, e.g. furfural and 5-hydroxymethylfurfural production \cite{cai2013thf}.  Hexamethyldisilizane and (3-aminopropyl)trimethoxysilane (APTMS) were chosen due to their use as protecting agents \cite{lalonde1985use,greene1991protective}. In particular, these groups can protect FFA from undergoing polymerisation. Table \ref{tab:solventandprotectgroup} shows that these silane compounds, and especially APTMS are succesful in preventing FFA polymerisation, and almost no carbon loss. Absence of 4H2CP indicates that FFA rearrangement is initiated via its hydroxyl group. This corroborates the mechanism proposed by Mironenko et al., where the first step in FFA rearrangement is protonation of the alcohol group, which is blocked by steric hindrance by APTMS protection.\cite{mironenko2020mechanism} However, this protection of hydroxyl group renders no 4H2CP formation. Other solvents either prevent FFA from reacting (i.e., DMF) or exacerbate loss of carbon balance via polymerisation (DMSO, THF and dioxane). Thus, pure water remains the optimal solvent.

\section{Reproducibility test with different catalyst batches of synthesized Cu/\ce{ZrO2}}
\begin{figure}[H]
    \centering
    \includegraphics[width = 0.9\textwidth]{Supplementary figures/CZR different batches.png}
    \caption{Reproducibility tests of the synthesized Cu/\ce{ZrO2} from different batches using 1 wt\% FFA in water. Conditions: T = 160 - 180 \textdegree C; \unit{P_{total}} = 12 bar; \unit{W_{cat}} = 0.2 grams of Cu/\ce{ZrO2} and $\beta$-zeolite each; \unit{W_{SiC}} = 3.6 gram; \unit{Q_{feed}} = 0.2 \unit{mL~min^{-1}}, \unit{Q_{H_2}}= 1 N\unit{mL~min^{-1}}; and WHSV = 0.6 \unit{g_{furfural}~g_{cat}~hr^{-1}}}
    \label{fig:reproducibilityCZRtest}
\end{figure}
